# Supplementary material for: Unraveling the Hidden Burden of Gastrointestinal and Nutritional Challenges in Children with Fabry Disease: A Systematic Review with Meta-Analysis
Source: Nutrients. 2025 Mar 29;17(7):1194. doi: 10.3390/nu17071194 (PMC11990627; doi:10.3390/nu17071194)
Supplement: Supplementary file 1 [file nutrients-17-01194-s001.zip]

Archive with 16 entries (13 files):
- supplementary/
- supplementary/nutrients-3465364-supplementary.pdf
- supplementary/supplementary Figure S1.png
- supplementary/supplementary Figure S2.png
- supplementary/supplementary figure S3.png
- supplementary/supplementary figure S4.png
- supplementary/supplementary figure S5.png
- supplementary/Supplementary figure S6.png
- __MACOSX/
- __MACOSX/supplementary/
- __MACOSX/supplementary/._supplementary Figure 1.png
- __MACOSX/supplementary/._supplementary Figure 2.png
- __MACOSX/supplementary/._supplementary figure 3.png
- __MACOSX/supplementary/._supplementary figure 4.png
- __MACOSX/supplementary/._supplementary figure 5.png
- __MACOSX/supplementary/._Supplementary figure 6.png
